# Supplementary material for: Multi-Omics Reveals the Effect of Crossbreeding on Some Precursors of Flavor and Nutritional Quality of Pork
Source: Foods. 2023 Aug 28;12(17):3237. doi: 10.3390/foods12173237 (PMC10486348; doi:10.3390/foods12173237)
Supplement: Supplementary file 1 [file foods-12-03237-s001.zip]

Archive with 1 entries (1 files):
- foods-2566929-supplementary.pdf
